# Supplementary material for: Adaptive landscape flattening allows the design of both enzyme: Substrate binding and catalytic power
Source: PLoS Comput Biol. 2020 Jan 9;16(1):e1007600. doi: 10.1371/journal.pcbi.1007600 (PMC7041857; doi:10.1371/journal.pcbi.1007600)
Supplement: S2 File — This file contains the “topology” or 2D structure of AnL, including the atomic charges, followed by energy parameters for covalent bonds, angles, dihedrals, impropers, van der Waals terms and Generalized Born. (FF) [file pcbi.1007600.s002.ff]

!-----------------------------------------------------------------
! Topology and parameters for azidonorleucine
! These parameters are for use with the ff99SB or ff14SB Amber force fields.
! File format corresponds closely to Proteus, XPLOR, CHARMM, NAMD
! ----------------------------------------------------------------

!-----------------------
! topology information
!-----------------------

MASS NIR  14.01 ! nitrogen in imines : C=N
MASS NDR  14.01 ! nitrogen in -N=N=N : =N(+)=
MASS NER  14.01 ! terminal nitrogen in azido or diazo group : =N(-)
MASS H     1.01
MASS HC    1.01
MASS H1    1.01

AUTOGENERATE  ANGLES=TRUE  DIHEDRALS=TRUE  END

RESI ANL 

ATOM N    TYPE=N3   CHARGE=-0.302 END 
ATOM H1   TYPE=H    CHARGE= 0.277 END 
ATOM H2   TYPE=H    CHARGE= 0.277 END 
ATOM H3   TYPE=H    CHARGE= 0.277 END 
ATOM CA   TYPE=CT   CHARGE=-0.042 END    !
ATOM HA   TYPE=H1   CHARGE= 0.091 END    !  H3-N
ATOM CB   TYPE=CT   CHARGE=-0.100 END    !     |   HB2 HG2 HD2 HE2
ATOM HB2  TYPE=HC   CHARGE= 0.043 END    !     |   |   |   |   |
ATOM HB3  TYPE=HC   CHARGE= 0.043 END    !  HA-CA--CB--CG--CD--CE-N=N=N
ATOM CG   TYPE=CT   CHARGE=-0.043 END    !     |   |   |   |   |
ATOM HG2  TYPE=HC   CHARGE= 0.024 END    !     |   HB3 HG3 HD3 HE3
ATOM HG3  TYPE=HC   CHARGE= 0.024 END    !   O=C
ATOM CD   TYPE=CT   CHARGE=-0.038 END    !     |
ATOM HD2  TYPE=HC   CHARGE= 0.011 END    !    OXT
ATOM HD3  TYPE=HC   CHARGE= 0.011 END 
ATOM CE   TYPE=CT   CHARGE= 0.326 END 
ATOM HE2  TYPE=H1   CHARGE=-0.024 END 
ATOM HE3  TYPE=H1   CHARGE=-0.024 END 
ATOM C    TYPE=C    CHARGE= 0.753 END 
ATOM O    TYPE=O2   CHARGE=-0.705 END 
ATOM OXT  TYPE=O2   CHARGE=-0.705 END 
ATOM N1   TYPE=NIR  CHARGE=-0.531 END 
ATOM N2   TYPE=NDR  CHARGE= 0.635 END 
ATOM N3   TYPE=NER  CHARGE=-0.278 END 

BOND N    H1
BOND N    H2
BOND N    H3
BOND N    CA
BOND CA   HA
BOND CA   CB
BOND CA   C
BOND CB   HB2
BOND CB   HB3
BOND CB   CG
BOND CG   HG2
BOND CG   HG3
BOND CG   CD
BOND CD   HD2
BOND CD   HD3
BOND CD   CE
BOND CE   HE2
BOND CE   HE3
BOND CE   N1
BOND N1   N2
BOND N2   N3
BOND C    O
BOND C    OXT

END


!------------------------
! Parameter information
!------------------------

! atom types, force constant (kcal/mol/Angstrom**2), ideal length (Angstroms)
BOND CT   NIR    380.9 1.468 
BOND NIR  NDR    758.3 1.231  
BOND NDR  NER   1329.4 1.134  

! atom types, force constant, ideal angle
ANGL CT   CT   NIR    50.0  109.2   !pymol 112
ANGL H1   CT   NIR    50.0  109.2   !pymol 108.8
ANGL CT   NIR  NDR    81.4  124.8   !pymol 128.0
ANGL NIR  NDR  NER    43.0  172.83  !pymol 173
ANGL H1   CT   N3     50.0  109.50  !changed based on NMA nmodes 

! atom types, force constant, periodicity, ideal angle
DIHE H1   CT   NIR  NDR  2.57200000  2   83.2 
DIHE CT   NIR  NDR  NER  2.57200000  2   81.8 
DIHE CT   CT   NIR  NDR  6.95400000  2   180  

! atom type, vdW well-depth and energy (twice); GB volume and offset
NONB NIR  0.170000 3.249998 0.085000 3.249998 15.598552 0.790118 ! by analogy with NA type
NONB NDR  0.170000 3.249998 0.085000 3.249998 15.598552 0.790118 ! by analogy with NA type
NONB NER  0.170000 3.249998 0.085000 3.249998 15.598552 0.790118 ! by analogy with NA type
