# Supplementary material for: Adaptive landscape flattening allows the design of both enzyme: Substrate binding and catalytic power
Source: PLoS Comput Biol. 2020 Jan 9;16(1):e1007600. doi: 10.1371/journal.pcbi.1007600 (PMC7041857; doi:10.1371/journal.pcbi.1007600)
Supplement: S3 File — This file contains the “topology” or 2D structure of MetAMP, including the atomic charges, followed by energy parameters for covalent bonds, angles, dihedrals, impropers, van der Waals terms and Generalized Born. (FF) [file pcbi.1007600.s003.ff]

!-----------------------------------------------------------------
! Topology and parameters for MetAMP
! These parameters are for use with the ff99SB or ff14SB Amber force fields.
! File format corresponds closely to Proteus, XPLOR, CHARMM, NAMD
! Magnesium nonbonded parameters are also provided here.
! ----------------------------------------------------------------

!-----------------------
! topology information
!-----------------------

AUTOGEN ANGL=TRUE DIHE=TRUE END

MASS  OX  15.999400 ! adenylate linker oxygen

RESI MEP ! Methionyl portion
GROUP
ATOM N    TYPE=N3   CHARGE=-0.3528 END
ATOM HN1  TYPE=H    CHARGE= 0.3565 END
ATOM HN2  TYPE=H    CHARGE= 0.3565 END
ATOM HN3  TYPE=H    CHARGE= 0.3565 END
ATOM CA   TYPE=CT   CHARGE=-0.1722 END
ATOM HA   TYPE=H1   CHARGE= 0.1785 END
ATOM CB   TYPE=CT   CHARGE= 0.0489 END
ATOM HB2  TYPE=HC   CHARGE= 0.0387 END
ATOM HB3  TYPE=HC   CHARGE= 0.0387 END
ATOM CG   TYPE=CT   CHARGE= 0.0018 END
ATOM HG2  TYPE=H1   CHARGE= 0.0440 END
ATOM HG3  TYPE=H1   CHARGE= 0.0440 END
ATOM SD   TYPE=S    CHARGE=-0.2737 END
ATOM CE   TYPE=CT   CHARGE=-0.0536 END
ATOM HE1  TYPE=H1   CHARGE= 0.0684 END
ATOM HE2  TYPE=H1   CHARGE= 0.0684 END
ATOM HE3  TYPE=H1   CHARGE= 0.0684 END
ATOM C    TYPE=C    CHARGE= 0.8369 END
ATOM O    TYPE=O    CHARGE=-0.5599 END

BOND N    HN1
BOND N    HN2
BOND N    HN3
BOND N    CA
BOND CA   HA
BOND CA   CB
BOND CA   C
BOND CB   HB2
BOND CB   HB3
BOND CB   CG
BOND CG   HG2
BOND CG   HG3
BOND CG   SD
BOND SD   CE
BOND CE   HE1
BOND CE   HE2
BOND CE   HE3
BOND C    O

DIHE O    C    CA   HA   MULT 3
END

RESI ADE ! Adenylate portion
ATOM OX   TYPE=OX   CHARGE=-0.4022 END
ATOM P    TYPE=P    CHARGE= 1.1662 END
ATOM O1A  TYPE=O2   CHARGE=-0.7760 END
ATOM O2A  TYPE=O2   CHARGE=-0.7760 END
ATOM O5*  TYPE=OS   CHARGE=-0.4989 END
ATOM C5*  TYPE=CT   CHARGE= 0.0558 END
ATOM H50  TYPE=H1   CHARGE= 0.0679 END
ATOM H51  TYPE=H1   CHARGE= 0.0679 END
ATOM C4*  TYPE=CT   CHARGE= 0.1065 END
ATOM H40  TYPE=H1   CHARGE= 0.1174 END
ATOM O4*  TYPE=OS   CHARGE=-0.3548 END
ATOM C1*  TYPE=CT   CHARGE= 0.0394 END
ATOM H10  TYPE=H2   CHARGE= 0.2007 END
ATOM N9   TYPE=N*   CHARGE=-0.0251 END
ATOM C8   TYPE=CK   CHARGE= 0.2006 END
ATOM H80  TYPE=H5   CHARGE= 0.1553 END
ATOM N7   TYPE=NB   CHARGE=-0.6073 END
ATOM C5   TYPE=CB   CHARGE= 0.0515 END
ATOM C6   TYPE=CA   CHARGE= 0.7009 END
ATOM N6   TYPE=N2   CHARGE=-0.9019 END
ATOM H60  TYPE=H    CHARGE= 0.4115 END
ATOM H61  TYPE=H    CHARGE= 0.4115 END
ATOM N1   TYPE=NC   CHARGE=-0.7615 END
ATOM C2   TYPE=CQ   CHARGE= 0.5875 END
ATOM H2   TYPE=H5   CHARGE= 0.0473 END
ATOM N3   TYPE=NC   CHARGE=-0.6997 END
ATOM C4   TYPE=CB   CHARGE= 0.3053 END
ATOM C3*  TYPE=CT   CHARGE= 0.2022 END
ATOM H30  TYPE=H1   CHARGE= 0.0615 END
ATOM O3*  TYPE=OH   CHARGE=-0.6541 END
ATOM H3'  TYPE=HO   CHARGE= 0.4376 END
ATOM C2*  TYPE=CT   CHARGE= 0.0670 END
ATOM H20  TYPE=H1   CHARGE= 0.0972 END
ATOM O2*  TYPE=OH   CHARGE=-0.6139 END
ATOM H2'  TYPE=HO   CHARGE= 0.4186 END

BOND P    OX        
BOND O1A  P         
BOND O2A  P         
BOND O5*  P         
BOND C5*  O5*       
BOND H50  C5*       
BOND H51  C5*       
BOND C4*  C5*       
BOND H40  C4*       
BOND O4*  C4*       
BOND C1*  O4*       
BOND H10  C1*       
BOND N9   C1*
BOND C8   N9       
BOND H80  C8       
BOND N7   C8       
BOND C5   N7       
BOND C6   C5       
BOND N6   C6       
BOND H60  N6       
BOND H61  N6       
BOND N1   C6       
BOND C2   N1       
BOND H2   C2       
BOND N3   C2       
BOND C4   N3
BOND C3*  C4*
BOND H30  C3*
BOND O3*  C3*
BOND H3'  O3*
BOND C2*  C3*
BOND H20  C2*
BOND O2*  C2*
BOND H2'  O2*
BOND C1*  C2*
BOND C4   C5
BOND C4   N9

IMPR C8   C4   N9   C1*
IMPR C6   H60  N6   H61
IMPR N7   N9   C8   H80
IMPR N1   N3   C2   H2
IMPR C5   N1   C6   N6
END

PRES AADE ! patch commands to link the Met and AMP portions 
ADD BOND -C +OX
ADD ANGL -CA -C +OX
ADD ANGL -O -C +OX
ADD ANGL -C +OX +P
ADD DIHE -N -CA -C +OX
ADD DIHE -CB -CA -C +OX
ADD DIHE -HA -CA -C +OX
ADD DIHE -CA -C +OX +P
ADD DIHE -O -C +OX +P
ADD DIHE -C +OX +P +O1A
ADD DIHE -C +OX +P +O2A
ADD DIHE -C +OX +P +O5*
END


!------------------------
! Parameter information
!------------------------

! atom types, force constant (kcal/mol/Angstrom**2), ideal length (Angstroms)
BOND  OX  P   525.0    1.480  ! by analogy with O5*-P
BOND  C   OX  570.0    1.229  ! by analogy with C-O

ANGL  C   OX  P   100.0    120.50 ! by analogy with P-O5*-C5*
ANGL  CT  C   OX  70.0     117.00 ! by analogy with CG-CD-OE2 (GLU)
ANGL  O   C   OX  80.0     126.00 ! AA COO- terminal residues (GLU)
ANGL  OX  P   OS  45.0     102.60 ! by analogy with O3A-PA-O5*
ANGL  OX  P   O2  100.0    108.23 ! by analogy with O3A-PA-02A
ANGL  H1  CT  N3  50.0     109.50 ! from NTER patch

DIHE  X   OX  C   X   0.000  3    0.0 ! C:O1A=-179; C:02A=-56; C:O5*=65
DIHE  X   OX  P   X   0.250  3    0.0 ! CA:P=-179; O:P=(-15)
DIHE  CT  CT  C   OX  0.067  3  180.0 ! 102.5
DIHE  N3  CT  C   OX  0.067  3  180.0 ! -23; (119)
DIHE  H1  CT  C   OX  0.000  1    0.0 ! (5.5)
DIHE  CT  OS  P   OX  0.250  3    0.0 ! 58.5
DIHE  CT  OS  P   OX  0.750  2    0.0 ! 58.5

NONB  OX  0.1700  3.0000  0.0850  3.0000 14.1372 0.8500 ! by analogy to O5*

IMPR CK   CB   N*   CT   1.0 2 180.   ! C4/C8/N9/C1*
IMPR CB   NC   CA   N2   1.1 2 180.   ! N1/C5/C6/N6


! VDW and GB parameters (including Mg) --------------------------------------------------------------------

!         epsilon    sigma    eps14   sigma14      GB volume   GB lambda
NONB MG   0.8947  1.412252648 0.44735 1.412252648 14.137166941 0.800000   ! Mg2+ Aqvist JPC 1990,94,8021.(adapted)

NONB P    0.2000  3.741774616 0.10000 3.741774616 26.521848780 0.860000   ! JCC,7,(1986),230; 
NONB OX   0.1700  3.0000      0.0850  3.0000      14.1372      0.8500     ! by analogy to O5*
NONB O2   0.2100  2.959921901 0.10500 2.959921901 13.356418    0.849262   ! OPLS
NONB OS   0.1700  3.000012343 0.08500 3.000012343 14.137166941 0.850000   ! OPLS ether
NONB OH   0.2104  3.066473388 0.10520 3.066473388 14.146747    0.806466   ! OPLS 
NONB CK   0.0860  3.399669508 0.04300 3.399669508 20.579526276 0.720000   ! Spellmeyer
NONB C*   0.0860  3.399669508 0.04300 3.399669508 20.579559    0.720030   ! Spellmeyer
NONB CN   0.0860  3.399669508 0.04300 3.399669508 20.579549    0.718834   ! Spellmeyer
NONB CC   0.0860  3.399669508 0.04300 3.399669508 20.256052    0.917010   ! Spellmeyer
NONB CB   0.0860  3.399669508 0.04300 3.399669508 20.579560    0.719586   ! Spellmeyer
NONB CA   0.0860  3.399669508 0.04300 3.399669508 18.822727    0.662379   ! Spellmeyer
NONB CT   0.1094  3.399669508 0.05470 3.399669508 9.808328     0.685294   ! Spellmeyer
NONB N*   0.1700  3.249998524 0.08500 3.249998524 15.598531124 0.790000   ! OPLS
NONB NB   0.1700  3.249998524 0.08500 3.249998524 15.598582    0.789857   ! OPLS
NONB N2   0.1700  3.249998524 0.08500 3.249998524 15.598249    0.574602   ! OPLS
NONB NC   0.1700  3.249998524 0.08500 3.249998524 15.598531124 0.790000   ! OPLS
NONB H1   0.0157  2.471353044 0.00785 2.471353044 10.696440    0.819641   ! Veenstra et al JCC,8,(1992),963 
NONB H2   0.0157  2.293173300 0.00785 2.293173300 9.202772080  0.850000   ! Veenstra et al JCC,8,(1992),963 
NONB H5   0.0150  2.421462716 0.00750 2.421462716 9.202776     0.850043   ! Spellmeyer, two electrowithdr. neighbor
NONB H    0.0157  1.069078462 0.00785 1.069078462 8.489977     0.805812   ! Ferguson base pair geom.

! LK parameters (Michael et al, JCC 2017) --------------------------------------------------------------------------
!    type  G_ref    G_free   lambda
GNSP MG    -0.838   -1.446   5.33    ! polar set
GNSP P     -0.838   -1.446   5.33    ! polar set
GNSP OX    -0.838   -1.446   5.33    ! polar set
GNSP OH    -0.838   -1.446   5.33    ! polar set
GNSP O2    -0.838   -1.446   5.33    ! polar set
GNSP OS    -0.838   -1.446   5.33    ! polar set
GNSP CK    -0.838   -1.446   5.33    ! polar set
GNSP CA    -0.838   -1.446   5.33    ! polar set
GNSP CN    -0.422   -0.664   5.33    ! set A
GNSP C*    -0.422   -0.664   5.33    ! set A
GNSP CB    -0.422   -0.664   5.33    ! set A
GNSP CC    -0.422   -0.664   5.33    ! set A
GNSP CT     0.474    0.246   5.33    ! set B
GNSP N*    -0.838   -1.446   5.33    ! polar set
GNSP NB    -0.838   -1.446   5.33    ! polar set
GNSP N2    -0.838   -1.446   5.33    ! polar set
GNSP NC    -0.838   -1.446   5.33    ! polar set
GNSP H1     0.000    0.000   1.00
GNSP H2     0.000    0.000   1.00
GNSP H5     0.000    0.000   1.00
GNSP H      0.000    0.000   1.00
